# Supplementary material for: Unmet Needs Mediate the Impact of Fear of Cancer Recurrence on Screening Participation Among Cancer Survivors: A Cross-Sectional Study
Source: Healthcare (Basel). 2025 May 19;13(10):1184. doi: 10.3390/healthcare13101184 (PMC12111079; doi:10.3390/healthcare13101184)
Supplement: Supplementary file 1 [file healthcare-13-01184-s001.zip]

Archive with 1 entries (1 files):
- healthcare-3614639-supplementary.pdf
